# Supplementary material for: Distinct Patterns of HBV Integration and TERT Alterations between in Tumor and Non-Tumor Tissue in Patients with Hepatocellular Carcinoma
Source: Int J Mol Sci. 2021 Jun 30;22(13):7056. doi: 10.3390/ijms22137056 (PMC8268258; doi:10.3390/ijms22137056)
Supplement: Supplementary file 1 [file ijms-22-07056-s001.zip]

Archive with 1 entries (1 files):
- ijms-1257134-supplementary.pdf
